# Supplementary material for: Integrating Multi-Omics Analysis for Enhanced Diagnosis and Treatment of Glioblastoma: A Comprehensive Data-Driven Approach
Source: Cancers (Basel). 2023 Jun 12;15(12):3158. doi: 10.3390/cancers15123158 (PMC10296097; doi:10.3390/cancers15123158)
Supplement: Supplementary file 1 [file cancers-15-03158-s001.zip]

Archive with 27 entries (27 files):
- Supplementary Table S1.xlsx
- Supplementary Table S10.xlsx
- Supplementary Table S11.xlsx
- Supplementary Table S12.xlsx
- Supplementary Table S13.xlsx
- Supplementary Table S14.xlsx
- Supplementary Table S15.xlsx
- Supplementary Table S16.xlsx
- Supplementary Table S17.xlsx
- Supplementary Table S18.xlsx
- Supplementary Table S19-KEGG-R-b C.xlsx
- Supplementary Table S2.xlsx
- Supplementary Table S20 -KEGG-O-d C.xlsx
- Supplementary Table S21 -SMPDB-R-b C.xlsx
- Supplementary Table S22 -SMPDB-O-d C.xlsx
- Supplementary Table S23 -Joint pathway-Degree.xlsx
- Supplementary Table S24 -Joint pathway-betweenness.xlsx
- Supplementary Table S25 -Joint pathway-closeness.xlsx
- Supplementary Table S26 -Ten highest score -mix results.xlsx
- Supplementary Table S27 -mgwas_snp_met.csv
- Supplementary Table S3.xlsx
- Supplementary Table S4.xlsx
- Supplementary Table S5.xlsx
- Supplementary Table S6.xlsx
- Supplementary Table S7.xlsx
- Supplementary Table S8.xlsx
- Supplementary Table S9.xlsx
