# Supplementary material for: Integrating Multi-Omics Analysis for Enhanced Diagnosis and Treatment of Glioblastoma: A Comprehensive Data-Driven Approach
Source: Cancers (Basel). 2023 Jun 12;15(12):3158. doi: 10.3390/cancers15123158 (PMC10296097; doi:10.3390/cancers15123158)
Supplement: Supplementary file 1 [file cancers-15-03158-s001.zip › Supplementary Table S27 -mgwas_snp_met.csv]

snp2met_id	metabolite_orig	snp_orig	ea	nea	pmid	metabolite_id	beta	se	p_value	note	snp_orig	rsid	chr	pos_hg19	pos_hg38	most_severe_consequence	nearest_gene_50kb	metabolite_id	hmdb	kegg	name	ratio_single	entrez	symbol	name	embl	id	title	pmid	link	platform	sample	population	genotyping_platform	download	study_code	threshold	biofluid	pop_code
mgwas-snp2met-53118	HDL-D	rs111929233	C	A	27005778	mgwas-metabolite-2787	0.10265	0.015018	1.25E-11	-	rs111929233	rs111929233	12	125378409	124893863	upstream_gene_variant	ENSG00000150991	mgwas-metabolite-2787	NA	NA	HDL-D	single	7316	UBC	ubiquitin C	ENSG00000150991	35	Genome-wide study for circulating metabolites identifies 62 loci and reveals novel systemic effects of LPA	27005778	https://pubmed.ncbi.nlm.nih.gov/27005778/	NMR	24925	European	Genome-wide genotyping array (Affymetrix, Illumina, Perlegen)	https://drive.google.com/drive/folders/1Gsbwhq776NA0I8JvuqGGK6DOB24uHqKt?usp=sharing	Kettunen_NC_2016	5.00E-08	blood	eur
mgwas-snp2met-53119	L-HDL-C	rs111929233	C	A	27005778	mgwas-metabolite-3016	0.088211	0.014726	3.07E-09	-	rs111929233	rs111929233	12	125378409	124893863	upstream_gene_variant	ENSG00000150991	mgwas-metabolite-3016	NA	NA	L-HDL-C	single	7316	UBC	ubiquitin C	ENSG00000150991	35	Genome-wide study for circulating metabolites identifies 62 loci and reveals novel systemic effects of LPA	27005778	https://pubmed.ncbi.nlm.nih.gov/27005778/	NMR	24925	European	Genome-wide genotyping array (Affymetrix, Illumina, Perlegen)	https://drive.google.com/drive/folders/1Gsbwhq776NA0I8JvuqGGK6DOB24uHqKt?usp=sharing	Kettunen_NC_2016	5.00E-08	blood	eur
mgwas-snp2met-53120	L-HDL-CE	rs111929233	C	A	27005778	mgwas-metabolite-3018	0.085873	0.015034	1.68E-08	-	rs111929233	rs111929233	12	125378409	124893863	upstream_gene_variant	ENSG00000150991	mgwas-metabolite-3018	NA	NA	L-HDL-CE	single	7316	UBC	ubiquitin C	ENSG00000150991	35	Genome-wide study for circulating metabolites identifies 62 loci and reveals novel systemic effects of LPA	27005778	https://pubmed.ncbi.nlm.nih.gov/27005778/	NMR	24925	European	Genome-wide genotyping array (Affymetrix, Illumina, Perlegen)	https://drive.google.com/drive/folders/1Gsbwhq776NA0I8JvuqGGK6DOB24uHqKt?usp=sharing	Kettunen_NC_2016	5.00E-08	blood	eur
mgwas-snp2met-53121	L-HDL-FC	rs111929233	C	A	27005778	mgwas-metabolite-3019	0.092312	0.014713	5.29E-10	-	rs111929233	rs111929233	12	125378409	124893863	upstream_gene_variant	ENSG00000150991	mgwas-metabolite-3019	NA	NA	L-HDL-FC	single	7316	UBC	ubiquitin C	ENSG00000150991	35	Genome-wide study for circulating metabolites identifies 62 loci and reveals novel systemic effects of LPA	27005778	https://pubmed.ncbi.nlm.nih.gov/27005778/	NMR	24925	European	Genome-wide genotyping array (Affymetrix, Illumina, Perlegen)	https://drive.google.com/drive/folders/1Gsbwhq776NA0I8JvuqGGK6DOB24uHqKt?usp=sharing	Kettunen_NC_2016	5.00E-08	blood	eur
mgwas-snp2met-53122	L-HDL-L	rs111929233	C	A	27005778	mgwas-metabolite-3020	0.09057	0.015022	2.62E-09	-	rs111929233	rs111929233	12	125378409	124893863	upstream_gene_variant	ENSG00000150991	mgwas-metabolite-3020	NA	NA	L-HDL-L	single	7316	UBC	ubiquitin C	ENSG00000150991	35	Genome-wide study for circulating metabolites identifies 62 loci and reveals novel systemic effects of LPA	27005778	https://pubmed.ncbi.nlm.nih.gov/27005778/	NMR	24925	European	Genome-wide genotyping array (Affymetrix, Illumina, Perlegen)	https://drive.google.com/drive/folders/1Gsbwhq776NA0I8JvuqGGK6DOB24uHqKt?usp=sharing	Kettunen_NC_2016	5.00E-08	blood	eur
mgwas-snp2met-53123	L-HDL-P	rs111929233	C	A	27005778	mgwas-metabolite-3023	0.090317	0.015021	2.93E-09	-	rs111929233	rs111929233	12	125378409	124893863	upstream_gene_variant	ENSG00000150991	mgwas-metabolite-3023	NA	NA	L-HDL-P	single	7316	UBC	ubiquitin C	ENSG00000150991	35	Genome-wide study for circulating metabolites identifies 62 loci and reveals novel systemic effects of LPA	27005778	https://pubmed.ncbi.nlm.nih.gov/27005778/	NMR	24925	European	Genome-wide genotyping array (Affymetrix, Illumina, Perlegen)	https://drive.google.com/drive/folders/1Gsbwhq776NA0I8JvuqGGK6DOB24uHqKt?usp=sharing	Kettunen_NC_2016	5.00E-08	blood	eur
mgwas-snp2met-53124	L-HDL-PL	rs111929233	C	A	27005778	mgwas-metabolite-3024	0.088287	0.015014	6.66E-09	-	rs111929233	rs111929233	12	125378409	124893863	upstream_gene_variant	ENSG00000150991	mgwas-metabolite-3024	NA	NA	L-HDL-PL	single	7316	UBC	ubiquitin C	ENSG00000150991	35	Genome-wide study for circulating metabolites identifies 62 loci and reveals novel systemic effects of LPA	27005778	https://pubmed.ncbi.nlm.nih.gov/27005778/	NMR	24925	European	Genome-wide genotyping array (Affymetrix, Illumina, Perlegen)	https://drive.google.com/drive/folders/1Gsbwhq776NA0I8JvuqGGK6DOB24uHqKt?usp=sharing	Kettunen_NC_2016	5.00E-08	blood	eur
mgwas-snp2met-53125	XL-HDL-FC	rs111929233	C	A	27005778	mgwas-metabolite-6978	0.084632	0.01473	9.88E-09	-	rs111929233	rs111929233	12	125378409	124893863	upstream_gene_variant	ENSG00000150991	mgwas-metabolite-6978	NA	NA	XL-HDL-FC	single	7316	UBC	ubiquitin C	ENSG00000150991	35	Genome-wide study for circulating metabolites identifies 62 loci and reveals novel systemic effects of LPA	27005778	https://pubmed.ncbi.nlm.nih.gov/27005778/	NMR	24925	European	Genome-wide genotyping array (Affymetrix, Illumina, Perlegen)	https://drive.google.com/drive/folders/1Gsbwhq776NA0I8JvuqGGK6DOB24uHqKt?usp=sharing	Kettunen_NC_2016	5.00E-08	blood	eur
mgwas-snp2met-53126	XL-HDL-L	rs111929233	C	A	27005778	mgwas-metabolite-6979	0.09273	0.015017	7.92E-10	-	rs111929233	rs111929233	12	125378409	124893863	upstream_gene_variant	ENSG00000150991	mgwas-metabolite-6979	NA	NA	XL-HDL-L	single	7316	UBC	ubiquitin C	ENSG00000150991	35	Genome-wide study for circulating metabolites identifies 62 loci and reveals novel systemic effects of LPA	27005778	https://pubmed.ncbi.nlm.nih.gov/27005778/	NMR	24925	European	Genome-wide genotyping array (Affymetrix, Illumina, Perlegen)	https://drive.google.com/drive/folders/1Gsbwhq776NA0I8JvuqGGK6DOB24uHqKt?usp=sharing	Kettunen_NC_2016	5.00E-08	blood	eur
mgwas-snp2met-53127	XL-HDL-P	rs111929233	C	A	27005778	mgwas-metabolite-6983	0.097074	0.015039	1.59E-10	-	rs111929233	rs111929233	12	125378409	124893863	upstream_gene_variant	ENSG00000150991	mgwas-metabolite-6983	NA	NA	XL-HDL-P	single	7316	UBC	ubiquitin C	ENSG00000150991	35	Genome-wide study for circulating metabolites identifies 62 loci and reveals novel systemic effects of LPA	27005778	https://pubmed.ncbi.nlm.nih.gov/27005778/	NMR	24925	European	Genome-wide genotyping array (Affymetrix, Illumina, Perlegen)	https://drive.google.com/drive/folders/1Gsbwhq776NA0I8JvuqGGK6DOB24uHqKt?usp=sharing	Kettunen_NC_2016	5.00E-08	blood	eur
mgwas-snp2met-53128	XL-HDL-PL	rs111929233	C	A	27005778	mgwas-metabolite-6984	0.100149	0.015026	3.75E-11	-	rs111929233	rs111929233	12	125378409	124893863	upstream_gene_variant	ENSG00000150991	mgwas-metabolite-6984	NA	NA	XL-HDL-PL	single	7316	UBC	ubiquitin C	ENSG00000150991	35	Genome-wide study for circulating metabolites identifies 62 loci and reveals novel systemic effects of LPA	27005778	https://pubmed.ncbi.nlm.nih.gov/27005778/	NMR	24925	European	Genome-wide genotyping array (Affymetrix, Illumina, Perlegen)	https://drive.google.com/drive/folders/1Gsbwhq776NA0I8JvuqGGK6DOB24uHqKt?usp=sharing	Kettunen_NC_2016	5.00E-08	blood	eur
mgwas-snp2met-77397	N6-acetyllysine	rs12602273	C	G	28263315	mgwas-metabolite-98	-0.339829	0.081985	1.04E-09	-	rs12602273	rs12602273	17	7583013	7679695	intron_variant	ENSG00000141510	mgwas-metabolite-98	HMDB0000206	C02727	N6-Acetyl-L-lysine	single	7157	TP53	tumor protein p53	ENSG00000141510	43	A. Whole- genome sequencing identifies common-to-rare variants associated with human blood metabolites	28263315	https://pubmed.ncbi.nlm.nih.gov/28263315/	Metabolon (RP)/UPLC–MS/MS, HILIC/UPLC–MS/MS, Orbitrap mass analyzer	1960	European	Illumina HiSeqX whole genome sequencing	https://drive.google.com/drive/folders/14gl3DjMTACceBWCqeNnidh2yN32I_pMJ?usp=sharing	Long_NG_2017	5.00E-08	blood	eur
mgwas-snp2met-77819	N6-acetyllysine	rs12603869	A	G	28263315	mgwas-metabolite-98	-0.339829	0.081985	1.04E-09	-	rs12603869	rs12603869	17	7582874	7679556	intron_variant	ENSG00000141510	mgwas-metabolite-98	HMDB0000206	C02727	N6-Acetyl-L-lysine	single	7157	TP53	tumor protein p53	ENSG00000141510	43	A. Whole- genome sequencing identifies common-to-rare variants associated with human blood metabolites	28263315	https://pubmed.ncbi.nlm.nih.gov/28263315/	Metabolon (RP)/UPLC–MS/MS, HILIC/UPLC–MS/MS, Orbitrap mass analyzer	1960	European	Illumina HiSeqX whole genome sequencing	https://drive.google.com/drive/folders/14gl3DjMTACceBWCqeNnidh2yN32I_pMJ?usp=sharing	Long_NG_2017	5.00E-08	blood	eur
mgwas-snp2met-81767	N6-acetyllysine	rs12945970	G	A	28263315	mgwas-metabolite-98	-0.32342	0.082684	3.48E-09	-	rs12945970	rs12945970	17	7584032	7680714	intron_variant	ENSG00000141510	mgwas-metabolite-98	HMDB0000206	C02727	N6-Acetyl-L-lysine	single	7157	TP53	tumor protein p53	ENSG00000141510	43	A. Whole- genome sequencing identifies common-to-rare variants associated with human blood metabolites	28263315	https://pubmed.ncbi.nlm.nih.gov/28263315/	Metabolon (RP)/UPLC–MS/MS, HILIC/UPLC–MS/MS, Orbitrap mass analyzer	1960	European	Illumina HiSeqX whole genome sequencing	https://drive.google.com/drive/folders/14gl3DjMTACceBWCqeNnidh2yN32I_pMJ?usp=sharing	Long_NG_2017	5.00E-08	blood	eur
mgwas-snp2met-81776	N6-acetyllysine	rs12947788	G	A	28263315	mgwas-metabolite-98	-0.393368	0.080195	3.84E-12	-	rs12947788	rs12947788	17	7577427	7674109	intron_variant	ENSG00000141510	mgwas-metabolite-98	HMDB0000206	C02727	N6-Acetyl-L-lysine	single	7157	TP53	tumor protein p53	ENSG00000141510	43	A. Whole- genome sequencing identifies common-to-rare variants associated with human blood metabolites	28263315	https://pubmed.ncbi.nlm.nih.gov/28263315/	Metabolon (RP)/UPLC–MS/MS, HILIC/UPLC–MS/MS, Orbitrap mass analyzer	1960	European	Illumina HiSeqX whole genome sequencing	https://drive.google.com/drive/folders/14gl3DjMTACceBWCqeNnidh2yN32I_pMJ?usp=sharing	Long_NG_2017	5.00E-08	blood	eur
mgwas-snp2met-81781	N6-acetyllysine	rs12949655	A	G	28263315	mgwas-metabolite-98	-0.386698	0.079841	4.85E-12	-	rs12949655	rs12949655	17	7575733	7672415	intron_variant	ENSG00000141510	mgwas-metabolite-98	HMDB0000206	C02727	N6-Acetyl-L-lysine	single	7157	TP53	tumor protein p53	ENSG00000141510	43	A. Whole- genome sequencing identifies common-to-rare variants associated with human blood metabolites	28263315	https://pubmed.ncbi.nlm.nih.gov/28263315/	Metabolon (RP)/UPLC–MS/MS, HILIC/UPLC–MS/MS, Orbitrap mass analyzer	1960	European	Illumina HiSeqX whole genome sequencing	https://drive.google.com/drive/folders/14gl3DjMTACceBWCqeNnidh2yN32I_pMJ?usp=sharing	Long_NG_2017	5.00E-08	blood	eur
mgwas-snp2met-81785	N6-acetyllysine	rs12951053	A	C	28263315	mgwas-metabolite-98	-0.38599	0.080034	4.97E-12	-	rs12951053	rs12951053	17	7577407	7674089	intron_variant	ENSG00000141510	mgwas-metabolite-98	HMDB0000206	C02727	N6-Acetyl-L-lysine	single	7157	TP53	tumor protein p53	ENSG00000141510	43	A. Whole- genome sequencing identifies common-to-rare variants associated with human blood metabolites	28263315	https://pubmed.ncbi.nlm.nih.gov/28263315/	Metabolon (RP)/UPLC–MS/MS, HILIC/UPLC–MS/MS, Orbitrap mass analyzer	1960	European	Illumina HiSeqX whole genome sequencing	https://drive.google.com/drive/folders/14gl3DjMTACceBWCqeNnidh2yN32I_pMJ?usp=sharing	Long_NG_2017	5.00E-08	blood	eur
mgwas-snp2met-98291	N6-acetyllysine	rs1642782	A	G	28263315	mgwas-metabolite-98	-0.321554	0.084084	2.25E-08	-	rs1642782	rs1642782	17	7581124	7677806	intron_variant	ENSG00000141510	mgwas-metabolite-98	HMDB0000206	C02727	N6-Acetyl-L-lysine	single	7157	TP53	tumor protein p53	ENSG00000141510	43	A. Whole- genome sequencing identifies common-to-rare variants associated with human blood metabolites	28263315	https://pubmed.ncbi.nlm.nih.gov/28263315/	Metabolon (RP)/UPLC–MS/MS, HILIC/UPLC–MS/MS, Orbitrap mass analyzer	1960	European	Illumina HiSeqX whole genome sequencing	https://drive.google.com/drive/folders/14gl3DjMTACceBWCqeNnidh2yN32I_pMJ?usp=sharing	Long_NG_2017	5.00E-08	blood	eur
mgwas-snp2met-118628	N6-acetyllysine	rs17881556	T	C	28263315	mgwas-metabolite-98	-0.490581	0.102663	1.37E-08	-	rs17881556	rs17881556	17	7570869	7667551	intron_variant	ENSG00000141510	mgwas-metabolite-98	HMDB0000206	C02727	N6-Acetyl-L-lysine	single	7157	TP53	tumor protein p53	ENSG00000141510	43	A. Whole- genome sequencing identifies common-to-rare variants associated with human blood metabolites	28263315	https://pubmed.ncbi.nlm.nih.gov/28263315/	Metabolon (RP)/UPLC–MS/MS, HILIC/UPLC–MS/MS, Orbitrap mass analyzer	1960	European	Illumina HiSeqX whole genome sequencing	https://drive.google.com/drive/folders/14gl3DjMTACceBWCqeNnidh2yN32I_pMJ?usp=sharing	Long_NG_2017	5.00E-08	blood	eur
mgwas-snp2met-118695	N6-acetyllysine	rs1794284	C	T	28263315	mgwas-metabolite-98	-0.336344	0.080824	1.66E-09	-	rs1794284	rs1794284	17	7581271	7677953	intron_variant	ENSG00000141510	mgwas-metabolite-98	HMDB0000206	C02727	N6-Acetyl-L-lysine	single	7157	TP53	tumor protein p53	ENSG00000141510	43	A. Whole- genome sequencing identifies common-to-rare variants associated with human blood metabolites	28263315	https://pubmed.ncbi.nlm.nih.gov/28263315/	Metabolon (RP)/UPLC–MS/MS, HILIC/UPLC–MS/MS, Orbitrap mass analyzer	1960	European	Illumina HiSeqX whole genome sequencing	https://drive.google.com/drive/folders/14gl3DjMTACceBWCqeNnidh2yN32I_pMJ?usp=sharing	Long_NG_2017	5.00E-08	blood	eur
mgwas-snp2met-128939	N6-acetyllysine	rs2078486	G	A	28263315	mgwas-metabolite-98	-0.339829	0.081985	1.04E-09	-	rs2078486	rs2078486	17	7583083	7679765	intron_variant	ENSG00000141510	mgwas-metabolite-98	HMDB0000206	C02727	N6-Acetyl-L-lysine	single	7157	TP53	tumor protein p53	ENSG00000141510	43	A. Whole- genome sequencing identifies common-to-rare variants associated with human blood metabolites	28263315	https://pubmed.ncbi.nlm.nih.gov/28263315/	Metabolon (RP)/UPLC–MS/MS, HILIC/UPLC–MS/MS, Orbitrap mass analyzer	1960	European	Illumina HiSeqX whole genome sequencing	https://drive.google.com/drive/folders/14gl3DjMTACceBWCqeNnidh2yN32I_pMJ?usp=sharing	Long_NG_2017	5.00E-08	blood	eur
mgwas-snp2met-186093	N6-acetyllysine	rs5819163	T	TACA	28263315	mgwas-metabolite-98	-0.344225	0.082604	2.50E-08	-	rs5819163	rs5819163	17	7583528	7680211	intron_variant	ENSG00000141510	mgwas-metabolite-98	HMDB0000206	C02727	N6-Acetyl-L-lysine	single	7157	TP53	tumor protein p53	ENSG00000141510	43	A. Whole- genome sequencing identifies common-to-rare variants associated with human blood metabolites	28263315	https://pubmed.ncbi.nlm.nih.gov/28263315/	Metabolon (RP)/UPLC–MS/MS, HILIC/UPLC–MS/MS, Orbitrap mass analyzer	1960	European	Illumina HiSeqX whole genome sequencing	https://drive.google.com/drive/folders/14gl3DjMTACceBWCqeNnidh2yN32I_pMJ?usp=sharing	Long_NG_2017	5.00E-08	blood	eur
mgwas-snp2met-212588	HDL-D	rs7298751	A	G	27005778	mgwas-metabolite-2787	-0.101925	0.014978	1.54E-11	-	rs7298751	rs7298751	12	125380232	124895686	upstream_gene_variant	ENSG00000150991	mgwas-metabolite-2787	NA	NA	HDL-D	single	7316	UBC	ubiquitin C	ENSG00000150991	35	Genome-wide study for circulating metabolites identifies 62 loci and reveals novel systemic effects of LPA	27005778	https://pubmed.ncbi.nlm.nih.gov/27005778/	NMR	24925	European	Genome-wide genotyping array (Affymetrix, Illumina, Perlegen)	https://drive.google.com/drive/folders/1Gsbwhq776NA0I8JvuqGGK6DOB24uHqKt?usp=sharing	Kettunen_NC_2016	5.00E-08	blood	eur
mgwas-snp2met-212589	L-HDL-C	rs7298751	A	G	27005778	mgwas-metabolite-3016	-0.087125	0.014696	4.44E-09	-	rs7298751	rs7298751	12	125380232	124895686	upstream_gene_variant	ENSG00000150991	mgwas-metabolite-3016	NA	NA	L-HDL-C	single	7316	UBC	ubiquitin C	ENSG00000150991	35	Genome-wide study for circulating metabolites identifies 62 loci and reveals novel systemic effects of LPA	27005778	https://pubmed.ncbi.nlm.nih.gov/27005778/	NMR	24925	European	Genome-wide genotyping array (Affymetrix, Illumina, Perlegen)	https://drive.google.com/drive/folders/1Gsbwhq776NA0I8JvuqGGK6DOB24uHqKt?usp=sharing	Kettunen_NC_2016	5.00E-08	blood	eur
mgwas-snp2met-212590	L-HDL-CE	rs7298751	A	G	27005778	mgwas-metabolite-3018	-0.084827	0.014995	2.30E-08	-	rs7298751	rs7298751	12	125380232	124895686	upstream_gene_variant	ENSG00000150991	mgwas-metabolite-3018	NA	NA	L-HDL-CE	single	7316	UBC	ubiquitin C	ENSG00000150991	35	Genome-wide study for circulating metabolites identifies 62 loci and reveals novel systemic effects of LPA	27005778	https://pubmed.ncbi.nlm.nih.gov/27005778/	NMR	24925	European	Genome-wide genotyping array (Affymetrix, Illumina, Perlegen)	https://drive.google.com/drive/folders/1Gsbwhq776NA0I8JvuqGGK6DOB24uHqKt?usp=sharing	Kettunen_NC_2016	5.00E-08	blood	eur
mgwas-snp2met-212591	L-HDL-FC	rs7298751	A	G	27005778	mgwas-metabolite-3019	-0.091545	0.014682	6.76E-10	-	rs7298751	rs7298751	12	125380232	124895686	upstream_gene_variant	ENSG00000150991	mgwas-metabolite-3019	NA	NA	L-HDL-FC	single	7316	UBC	ubiquitin C	ENSG00000150991	35	Genome-wide study for circulating metabolites identifies 62 loci and reveals novel systemic effects of LPA	27005778	https://pubmed.ncbi.nlm.nih.gov/27005778/	NMR	24925	European	Genome-wide genotyping array (Affymetrix, Illumina, Perlegen)	https://drive.google.com/drive/folders/1Gsbwhq776NA0I8JvuqGGK6DOB24uHqKt?usp=sharing	Kettunen_NC_2016	5.00E-08	blood	eur
mgwas-snp2met-212592	L-HDL-L	rs7298751	A	G	27005778	mgwas-metabolite-3020	-0.089838	0.014983	3.20E-09	-	rs7298751	rs7298751	12	125380232	124895686	upstream_gene_variant	ENSG00000150991	mgwas-metabolite-3020	NA	NA	L-HDL-L	single	7316	UBC	ubiquitin C	ENSG00000150991	35	Genome-wide study for circulating metabolites identifies 62 loci and reveals novel systemic effects of LPA	27005778	https://pubmed.ncbi.nlm.nih.gov/27005778/	NMR	24925	European	Genome-wide genotyping array (Affymetrix, Illumina, Perlegen)	https://drive.google.com/drive/folders/1Gsbwhq776NA0I8JvuqGGK6DOB24uHqKt?usp=sharing	Kettunen_NC_2016	5.00E-08	blood	eur
mgwas-snp2met-212593	L-HDL-P	rs7298751	A	G	27005778	mgwas-metabolite-3023	-0.089646	0.014982	3.49E-09	-	rs7298751	rs7298751	12	125380232	124895686	upstream_gene_variant	ENSG00000150991	mgwas-metabolite-3023	NA	NA	L-HDL-P	single	7316	UBC	ubiquitin C	ENSG00000150991	35	Genome-wide study for circulating metabolites identifies 62 loci and reveals novel systemic effects of LPA	27005778	https://pubmed.ncbi.nlm.nih.gov/27005778/	NMR	24925	European	Genome-wide genotyping array (Affymetrix, Illumina, Perlegen)	https://drive.google.com/drive/folders/1Gsbwhq776NA0I8JvuqGGK6DOB24uHqKt?usp=sharing	Kettunen_NC_2016	5.00E-08	blood	eur
mgwas-snp2met-212594	L-HDL-PL	rs7298751	A	G	27005778	mgwas-metabolite-3024	-0.087722	0.014974	7.60E-09	-	rs7298751	rs7298751	12	125380232	124895686	upstream_gene_variant	ENSG00000150991	mgwas-metabolite-3024	NA	NA	L-HDL-PL	single	7316	UBC	ubiquitin C	ENSG00000150991	35	Genome-wide study for circulating metabolites identifies 62 loci and reveals novel systemic effects of LPA	27005778	https://pubmed.ncbi.nlm.nih.gov/27005778/	NMR	24925	European	Genome-wide genotyping array (Affymetrix, Illumina, Perlegen)	https://drive.google.com/drive/folders/1Gsbwhq776NA0I8JvuqGGK6DOB24uHqKt?usp=sharing	Kettunen_NC_2016	5.00E-08	blood	eur
mgwas-snp2met-212595	XL-HDL-FC	rs7298751	A	G	27005778	mgwas-metabolite-6978	-0.084021	0.014699	1.17E-08	-	rs7298751	rs7298751	12	125380232	124895686	upstream_gene_variant	ENSG00000150991	mgwas-metabolite-6978	NA	NA	XL-HDL-FC	single	7316	UBC	ubiquitin C	ENSG00000150991	35	Genome-wide study for circulating metabolites identifies 62 loci and reveals novel systemic effects of LPA	27005778	https://pubmed.ncbi.nlm.nih.gov/27005778/	NMR	24925	European	Genome-wide genotyping array (Affymetrix, Illumina, Perlegen)	https://drive.google.com/drive/folders/1Gsbwhq776NA0I8JvuqGGK6DOB24uHqKt?usp=sharing	Kettunen_NC_2016	5.00E-08	blood	eur
mgwas-snp2met-212596	XL-HDL-L	rs7298751	A	G	27005778	mgwas-metabolite-6979	-0.092201	0.014978	8.93E-10	-	rs7298751	rs7298751	12	125380232	124895686	upstream_gene_variant	ENSG00000150991	mgwas-metabolite-6979	NA	NA	XL-HDL-L	single	7316	UBC	ubiquitin C	ENSG00000150991	35	Genome-wide study for circulating metabolites identifies 62 loci and reveals novel systemic effects of LPA	27005778	https://pubmed.ncbi.nlm.nih.gov/27005778/	NMR	24925	European	Genome-wide genotyping array (Affymetrix, Illumina, Perlegen)	https://drive.google.com/drive/folders/1Gsbwhq776NA0I8JvuqGGK6DOB24uHqKt?usp=sharing	Kettunen_NC_2016	5.00E-08	blood	eur
mgwas-snp2met-212597	XL-HDL-P	rs7298751	A	G	27005778	mgwas-metabolite-6983	-0.096721	0.015	1.66E-10	-	rs7298751	rs7298751	12	125380232	124895686	upstream_gene_variant	ENSG00000150991	mgwas-metabolite-6983	NA	NA	XL-HDL-P	single	7316	UBC	ubiquitin C	ENSG00000150991	35	Genome-wide study for circulating metabolites identifies 62 loci and reveals novel systemic effects of LPA	27005778	https://pubmed.ncbi.nlm.nih.gov/27005778/	NMR	24925	European	Genome-wide genotyping array (Affymetrix, Illumina, Perlegen)	https://drive.google.com/drive/folders/1Gsbwhq776NA0I8JvuqGGK6DOB24uHqKt?usp=sharing	Kettunen_NC_2016	5.00E-08	blood	eur
mgwas-snp2met-212598	XL-HDL-PL	rs7298751	A	G	27005778	mgwas-metabolite-6984	-0.099664	0.014987	4.14E-11	-	rs7298751	rs7298751	12	125380232	124895686	upstream_gene_variant	ENSG00000150991	mgwas-metabolite-6984	NA	NA	XL-HDL-PL	single	7316	UBC	ubiquitin C	ENSG00000150991	35	Genome-wide study for circulating metabolites identifies 62 loci and reveals novel systemic effects of LPA	27005778	https://pubmed.ncbi.nlm.nih.gov/27005778/	NMR	24925	European	Genome-wide genotyping array (Affymetrix, Illumina, Perlegen)	https://drive.google.com/drive/folders/1Gsbwhq776NA0I8JvuqGGK6DOB24uHqKt?usp=sharing	Kettunen_NC_2016	5.00E-08	blood	eur
mgwas-snp2met-248357	Cholesterol to total lipids ratio in very large HDL	rs35608584	A	G	Borges_UKBB_2020	mgwas-metabolite-6950	-0.0429375	0.00604806	1.70E-12	-	rs35608584	rs35608584	12	125382252	124897706	upstream_gene_variant	ENSG00000150991	mgwas-metabolite-6950	NA	NA	Cholesterol to total lipids ratio in very large HDL	ratio	7316	UBC	ubiquitin C	ENSG00000150991	63	Metabolic biomarkers in the UK Biobank measured by Nightingale Health 2020	Borges_UKBB_2020	https://www.ukbiobank.ac.uk/learn-more-about-uk-biobank/news/nightingale-health-and-uk-biobank-announces-major-initiative-to-analyse-half-a-million-blood-samples-to-facilitate-global-medical-research	Nightingale NMR	500000	European	Affymetrix genome-wide genotyping array	https://drive.google.com/drive/folders/1Q1pqmajtICagjj9jzEvdDrh5hrj74cp0?usp=sharing	Borges_UKBB_2020	5.00E-08	blood	eur
mgwas-snp2met-259612	Free cholesterol to total lipids ratio in large HDL	rs111929233	C	A	Borges_UKBB_2020	mgwas-metabolite-2930	0.0361998	0.00585376	2.50E-10	-	rs111929233	rs111929233	12	125378409	124893863	upstream_gene_variant	ENSG00000150991	mgwas-metabolite-2930	NA	NA	Free cholesterol to total lipids ratio in large HDL	ratio	7316	UBC	ubiquitin C	ENSG00000150991	63	Metabolic biomarkers in the UK Biobank measured by Nightingale Health 2020	Borges_UKBB_2020	https://www.ukbiobank.ac.uk/learn-more-about-uk-biobank/news/nightingale-health-and-uk-biobank-announces-major-initiative-to-analyse-half-a-million-blood-samples-to-facilitate-global-medical-research	Nightingale NMR	500000	European	Affymetrix genome-wide genotyping array	https://drive.google.com/drive/folders/1Q1pqmajtICagjj9jzEvdDrh5hrj74cp0?usp=sharing	Borges_UKBB_2020	5.00E-08	blood	eur
mgwas-snp2met-292742	Formate	rs17520463	A	G	26352407	mgwas-metabolite-67	-0.02599	0.005705	5.37E-06	-	rs17520463	rs17520463	1	58380712	57915040	intron_variant	ENSG00000173406	mgwas-metabolite-67	HMDB0000142	C00058	Formic acid	single	1600	DAB1	DAB adaptor protein 1	ENSG00000173406	30	Genome-Wide Association Study with Targeted and Non-targeted NMR Metabolomics Identifies 15 Novel Loci of Urinary Human Metabolic Individuality	26352407	https://pubmed.ncbi.nlm.nih.gov/26352407/	Bruker DRX-400 NMR	3861+1691	European	Affymetrix Human SNP Array 6.0 gene chips	https://drive.google.com/drive/folders/1YieAlme6vl6xTZeEB3lFUI1ZbVo_Pket?usp=sharing	Raffler_PG_2015	3.25E-12	urine	eur
mgwas-snp2met-301770	N,N-Dimethylglycine/Xylose	rs41450451	G	A	21572414	mgwas-metabolite-3302	-0.164		6.60E-06	-	rs41450451	rs41450451	21	27687150	26314831	downstream_gene_variant	ENSG00000142192	mgwas-metabolite-3302	NA	NA	N,N-Dimethylglycine/Xylose	ratio	351	APP	amyloid beta precursor protein	ENSG00000142192	5	A genome-wide association study of metabolic traits in human urine	21572414	https://pubmed.ncbi.nlm.nih.gov/21572414/	Bruker DRX-400 NMR	862	European	Affymetrix 6.0	https://drive.google.com/drive/folders/1IgGAePD1U5BXUF6NwFOi-oJ5BbGlDbZ5?usp=sharing	Suhre_NG_2011	4.50E-11	urine	eur
mgwas-snp2met-320655	X2.piperidinone	rs75787097	T	C	Viñuela_medRxiv_2021	mgwas-metabolite-852	-0.100744	0.018177	3.24E-08	untargeted	rs75787097	rs75787097	1	57623674	57158001	intron_variant	ENSG00000173406	mgwas-metabolite-852	HMDB0011749	NA	2-Piperidinone	single	1600	DAB1	DAB adaptor protein 1	ENSG00000173406	65	Genetic analysis of blood molecular phenotypes reveals regulatory networks affecting complex traits: a DIRECT study	Viñuela_medRxiv_2021	https://www.medrxiv.org/content/10.1101/2021.03.26.21254347v1.full	BIOCRATES (AbsoluteIDQ™ p150 kit)	3029	European	Illumina HumanCore array (HCE24 v1.0)	https://drive.google.com/drive/folders/1g0zkjwXOfq__J9aheL__4KRMs1RgKsYm?usp=sharing	Viñuela_medRxiv_2021	9.00E-05	blood	eur
mgwas-snp2met-320656	X2.piperidinone	rs75524270	C	T	Viñuela_medRxiv_2021	mgwas-metabolite-852	-0.0996055	0.018179	4.63E-08	untargeted	rs75524270	rs75524270	1	57633142	57167469	intron_variant	ENSG00000173406	mgwas-metabolite-852	HMDB0011749	NA	2-Piperidinone	single	1600	DAB1	DAB adaptor protein 1	ENSG00000173406	65	Genetic analysis of blood molecular phenotypes reveals regulatory networks affecting complex traits: a DIRECT study	Viñuela_medRxiv_2021	https://www.medrxiv.org/content/10.1101/2021.03.26.21254347v1.full	BIOCRATES (AbsoluteIDQ™ p150 kit)	3029	European	Illumina HumanCore array (HCE24 v1.0)	https://drive.google.com/drive/folders/1g0zkjwXOfq__J9aheL__4KRMs1RgKsYm?usp=sharing	Viñuela_medRxiv_2021	9.00E-05	blood	eur
mgwas-snp2met-320657	X2.piperidinone	rs79232054	G	C	Viñuela_medRxiv_2021	mgwas-metabolite-852	-0.10178	0.018175	2.34E-08	untargeted	rs79232054	rs79232054	1	57660541	57194868	intron_variant	ENSG00000173406	mgwas-metabolite-852	HMDB0011749	NA	2-Piperidinone	single	1600	DAB1	DAB adaptor protein 1	ENSG00000173406	65	Genetic analysis of blood molecular phenotypes reveals regulatory networks affecting complex traits: a DIRECT study	Viñuela_medRxiv_2021	https://www.medrxiv.org/content/10.1101/2021.03.26.21254347v1.full	BIOCRATES (AbsoluteIDQ™ p150 kit)	3029	European	Illumina HumanCore array (HCE24 v1.0)	https://drive.google.com/drive/folders/1g0zkjwXOfq__J9aheL__4KRMs1RgKsYm?usp=sharing	Viñuela_medRxiv_2021	9.00E-05	blood	eur
mgwas-snp2met-320658	X2.piperidinone	rs145435197	T	A	Viñuela_medRxiv_2021	mgwas-metabolite-852	-0.125001	0.018127	6.49E-12	untargeted	rs145435197	rs145435197	1	57808571	57342899	intron_variant	ENSG00000173406	mgwas-metabolite-852	HMDB0011749	NA	2-Piperidinone	single	1600	DAB1	DAB adaptor protein 1	ENSG00000173406	65	Genetic analysis of blood molecular phenotypes reveals regulatory networks affecting complex traits: a DIRECT study	Viñuela_medRxiv_2021	https://www.medrxiv.org/content/10.1101/2021.03.26.21254347v1.full	BIOCRATES (AbsoluteIDQ™ p150 kit)	3029	European	Illumina HumanCore array (HCE24 v1.0)	https://drive.google.com/drive/folders/1g0zkjwXOfq__J9aheL__4KRMs1RgKsYm?usp=sharing	Viñuela_medRxiv_2021	9.00E-05	blood	eur
mgwas-snp2met-320659	X2.piperidinone	rs74901488	T	G	Viñuela_medRxiv_2021	mgwas-metabolite-852	-0.123392	0.018131	1.21E-11	untargeted	rs74901488	rs74901488	1	58136083	57670411	intron_variant	ENSG00000173406	mgwas-metabolite-852	HMDB0011749	NA	2-Piperidinone	single	1600	DAB1	DAB adaptor protein 1	ENSG00000173406	65	Genetic analysis of blood molecular phenotypes reveals regulatory networks affecting complex traits: a DIRECT study	Viñuela_medRxiv_2021	https://www.medrxiv.org/content/10.1101/2021.03.26.21254347v1.full	BIOCRATES (AbsoluteIDQ™ p150 kit)	3029	European	Illumina HumanCore array (HCE24 v1.0)	https://drive.google.com/drive/folders/1g0zkjwXOfq__J9aheL__4KRMs1RgKsYm?usp=sharing	Viñuela_medRxiv_2021	9.00E-05	blood	eur
mgwas-snp2met-320660	X2.piperidinone	rs117235978	T	C	Viñuela_medRxiv_2021	mgwas-metabolite-852	-0.111861	0.018156	8.17E-10	untargeted	rs117235978	rs117235978	1	58143003	57677331	intron_variant	ENSG00000173406	mgwas-metabolite-852	HMDB0011749	NA	2-Piperidinone	single	1600	DAB1	DAB adaptor protein 1	ENSG00000173406	65	Genetic analysis of blood molecular phenotypes reveals regulatory networks affecting complex traits: a DIRECT study	Viñuela_medRxiv_2021	https://www.medrxiv.org/content/10.1101/2021.03.26.21254347v1.full	BIOCRATES (AbsoluteIDQ™ p150 kit)	3029	European	Illumina HumanCore array (HCE24 v1.0)	https://drive.google.com/drive/folders/1g0zkjwXOfq__J9aheL__4KRMs1RgKsYm?usp=sharing	Viñuela_medRxiv_2021	9.00E-05	blood	eur
